# Supplementary material for: The Anxiolytic Drug Buspirone Prevents Rotenone-Induced Toxicity in a Mouse Model of Parkinson’s Disease
Source: Int J Mol Sci. 2022 Feb 6;23(3):1845. doi: 10.3390/ijms23031845 (PMC8837189; doi:10.3390/ijms23031845)
Supplement: Supplementary file 1 [file ijms-23-01845-s001.zip]

Archive with 1 entries (1 files):
- ijms-1572723-supplementary.pdf
